# Supplementary material for: From the Design to the In Vivo Evaluation of Benzohomoadamantane-Derived Soluble Epoxide Hydrolase Inhibitors for the Treatment of Acute Pancreatitis
Source: J Med Chem. 2021 May 4;64(9):5429–46. doi: 10.1021/acs.jmedchem.0c01601 (PMC8634379; doi:10.1021/acs.jmedchem.0c01601)
Supplement: Supplementary file 2 — jm0c01601_si_002.csv [file jm0c01601_si_002.csv]

Compound	SMILES	human sEH IC50 (nM)	murine sEH IC50 (nM)	rat sEH IC50 (nM)
9	CC1(C2)CC(C3=CC=CC=C34)CC2(N(C(N(C5=CC=C(C(F)(F)F)C=C5)[H])=S)[H])CC4C1	138	-	-
11	CC1(C2)CC(C3=CC=CC=C34)CC2(N(C(OC5=CC=C(C)C=C5)=O)[H])CC4C1	>10000	-	-
13	C[C@@]1(C2)C[C@H](C3=CC=CC=C34)C[C@@]2(N([H])C(N([H])C5=C(F)C(F)=C(F)C=C5)=O)CC4C1	1.0	-	-
14	C[C@@]1(O2)C[C@H](C3=CC=CC=C34)C[C@@]2(N([H])C(N([H])C5=C(F)C(F)=C(F)C=C5)=O)CC4C1	20	-	-
16	CC1(C2)CC(C3=CC=CC=C34)CC2(N(C(N(C5CCN(C(C)=O)CC5)[H])=O)[H])CC4C1	3.1	-	-
17	CC1(O2)CC(C3=CC=CC=C34)CC2(N(C(N(C5CCN(C(C)=O)CC5)[H])=O)[H])CC4C1	941	-	-
18	[H]N(C(N(C1CCN(C(C)=O)CC1)[H])=O)C23CC4CC(O3)CC(C5=CC=CC=C54)C2	>10000	-	-
20	CC1(C2)CC(C3=CC=CC=C34)CC2(N(C(N([C@H]5CC[C@H](OC6=CC=C(C(O)=O)C=C6)CC5)[H])=O)[H])CC4C1	0.9	9.9	0.4
21	CC1(O2)CC(C3=CC=CC=C34)CC2(N(C(N([C@H]5CC[C@H](OC6=CC=C(C(O)=O)C=C6)CC5)[H])=O)[H])CC4C1	28	-	-
22	ClC1(C2)CC(C3=CC=CC=C34)CC2(N(C(N([C@H]5CC[C@H](OC6=CC=C(C(O)=O)C=C6)CC5)[H])=O)[H])CC4C1	0.4	0.4	0.4
23	FC1(C2)CC(C3=CC=CC=C34)CC2(N(C(N([C@H]5CC[C@H](OC6=CC=C(C(O)=O)C=C6)CC5)[H])=O)[H])CC4C1	0.5	0.5	0.4
